# Supplementary material for: Neuroimaging and Genetic Markers of Cerebral Small Vessel Disease and Cognitive Outcomes: A Systematic Review and Meta-Analysis (NEUROGEN-SVD Study)
Source: Diagnostics (Basel). 2025 Oct 13;15(20):2585. doi: 10.3390/diagnostics15202585 (PMC12563764; doi:10.3390/diagnostics15202585)
Supplement: Supplementary file 1 [file diagnostics-15-02585-s001.zip]

Archive with 1 entries (1 files):
- diagnostics-3884282-supplementary.pdf
